# Supplementary material for: Ceramide sensing by human SPT-ORMDL complex for establishing sphingolipid homeostasis
Source: Nat Commun. 2023 Jun 13;14:3475. doi: 10.1038/s41467-023-39274-y (PMC10261145; doi:10.1038/s41467-023-39274-y)
Supplement: Supplementary file 4 — Source Data [file 41467_2023_39274_MOESM4_ESM.zip]

Archive with 3 entries (2 files):
- Source_Data/
- Source_Data/Graphic_Source_data.pdf
- Source_Data/Numerical_Source_Data.xlsx
