# Supplementary material for: Ceramide sensing by human SPT-ORMDL complex for establishing sphingolipid homeostasis
Source: Nat Commun. 2023 Jun 13;14:3475. doi: 10.1038/s41467-023-39274-y (PMC10261145; doi:10.1038/s41467-023-39274-y)
Supplement: Supplementary file 4 — Source Data [file 41467_2023_39274_MOESM4_ESM.zip › Source_Data/Numerical_Source_Data.xlsx]

## Sheet: Fig.1c
Related to Fig.1c
		Control			C6-ceramide
		SPT activity (nmol/min/mg)
		repeat 1	repeat 2	repeat 3	repeat 1	repeat 2	repeat 3
	SPT	372.9	345.944	341.451	363.915	368.408	350.437
	SPT-ORMDL3	165.787	150.365	150.365	50.1215	69.3991	69.3991
	SPT-ORMDL3*	373.984	397.117	370.128	346.995	346.995	370.128
	SPT-ORMDL3 (ORMDL3-ΔN17)	416.394	385.55	354.706	339.284	397.117	385.55

## Sheet: Fig.1d
Related to Fig.1d
		SPT			SPT-ORMDL3
	L-serine (mM)	SPT activity (nmol/min/mg)
		repeat 1	repeat 2	repeat 3	repeat 1	repeat 2	repeat 3
	0.3125	98.8411	98.8411	103.334	67.4713	48.1938	53.977
	0.625	152.754	152.754	152.754	82.8933	84.8211	86.7488
	1.25	179.711	224.639	229.132	121.448	121.448	129.159
	2.5	287.538	296.523	296.523	156.148	154.22	167.714
	5	359.422	350.437	368.408	183.136	186.992	200.486
	10	417.828	417.828	413.335	204.342	204.342	223.619
	20	498.698	489.713	489.713	221.691	225.547	242.897
	40	422.321	462.756	489.713	227.475	225.547	240.969

## Sheet: Fig.1e
Related to Fig.1e
		SPT			SPT-ORMDL3
	Palmitoyl-CoA (μM)	SPT activity (nmol/min/mg)
		repeat 1	repeat 2	repeat 3	repeat 1	repeat 2	repeat 3
	2.5	134.783	202.175	134.783	19.2775	15.422	15.422
	5	269.567	269.567	269.567	26.9885	30.844	26.9885
	10	314.494	314.494	359.422	42.4105	42.4105	46.266
	20	393.118	370.654	370.654	84.8211	82.8933	90.6043
	30	411.838	411.838	426.814	125.304	127.232	133.015
	40	443.662	438.046	443.662	160.003	165.787	177.353
	50	453.77	453.77	458.263	192.775	198.558	208.197
	60	449.278	467.249	471.742	206.269	217.836	225.547
	70	462.756	467.249	476.234	210.125	219.764	235.186
	80	467.249	462.756	471.742	219.764	221.691	240.969
	90	435.799	444.785	449.278	217.836	225.547	233.258
	100	431.307	426.814	440.292	200.486	206.269	217.836

## Sheet: Fig.1f
Related to Fig.1f
		SPT			SPT-ORMDL1			SPT-ORMDL2			SPT-ORMDL3
	C6-ceramide (μM)	Relative SPT activity
		repeat 1	repeat 2	repeat 3	repeat 1	repeat 2	repeat 3	repeat 1	repeat 2	repeat 3	repeat 1	repeat 2	repeat 3
	0.003	1	1	1	1.0442	0.986188	0.969613	1.05306	0.967347	0.979592	0.995516	0.995516	1.00897
	0.01	0.990909	0.981818	0.954545	1.06906	0.944751	0.994475	1.02857	0.979592	0.906122	1.03587	0.995516	1.03587
	0.03	1	1	1.00909	1.0442	0.977901	1.00276	1.05306	0.967347	0.930612	0.982063	0.96861	0.955157
	0.1	1.00909	0.936364	0.936364	1.00276	0.953039	1.02762	1.07755	0.930612	0.942857	1.06278	0.928251	1.00897
	0.3	1.04545	0.927273	0.909091	1.01105	0.944751	0.953039	1.06531	0.906122	0.930612	0.955157	0.847534	0.955157
	1	1.03636	0.954545	0.981818	1.02762	0.903315	0.936464	1.05306	0.942857	0.918367	0.780269	0.753363	0.834081
	3	1.03636	1.02727	0.963636	0.91989	0.88674	0.845304	0.942857	0.881633	0.869388	0.632287	0.591928	0.672646
	10	0.981818	0.945455	0.872727	0.787293	0.754144	0.720994	0.967347	0.820408	0.783673	0.457399	0.430493	0.443946
	30	1.07273	0.972727	1.16364	0.812155	0.745856	0.699816	1.00408	0.832653	0.942857	0.430493	0.430493	0.363229

## Sheet: Fig.1g
Related to Fig.1g
		Control			C6-ceramide			C6-dihydroceramide			C6-1-deoxyceramide			3-KDS			Dihydrosphingosine			Sphingosine			S1P			Myriocin
		SPT activity (nmol/min/mg)
		repeat 1	repeat 2	repeat 3	repeat 1	repeat 2	repeat 3	repeat 1	repeat 2	repeat 3	repeat 1	repeat 2	repeat 3	repeat 1	repeat 2	repeat 3	repeat 1	repeat 2	repeat 3	repeat 1	repeat 2	repeat 3	repeat 1	repeat 2	repeat 3	repeat 1	repeat 2	repeat 3
	SPT	375.147	357.176	379.64	386.379	303.262	294.277	393.118	352.683	327.973	318.987	280.799	323.48	399.857	334.712	256.088	352.683	276.306	287.538	348.19	296.523	301.016	388.625	352.683	336.958	8.98555	6.73917	6.73917
	SPT-ORMDL3	177.353	167.714	181.209	73.2546	75.1823	73.2546	181.209	152.292	156.148	217.836	198.558	200.486	221.691	185.064	181.209	229.402	202.414	200.486	231.33	248.68	213.98	198.558	177.353	183.136	7.71101	5.78326	5.78326

## Sheet: Fig.3c
Related to Fig.3c
		SPT-ORMDL3 (WT)	ORMDL3 (N13A)	ORMDL3 (F63P)	ORMDL3 (H85A)	SPTLC2 (Y122A)	ORMDL3 (V16R)	ORMDL3 (I22R)	ORMDL3 (F63R)	SPTLC2 (I503R)
		SPT activity (nmol/min/mg)
	repeat 1	131.087	231.33	250.608	119.521	161.931	362.417	362.417	231.33	331.573
	repeat 2	127.232	246.752	246.752	127.232	150.365	381.695	354.706	235.186	335.429
	repeat 3	127.232	239.041	239.041	127.232	154.22	393.261	362.417	227.475	327.718

## Sheet: Fig.3d
Related to Fig.3d
		SPT-ORMDL3 (WT)			ORMDL3 (N13A)			ORMDL3 (F63P)			ORMDL3 (H85A)			SPTLC2 (Y122A)
	C6-ceramide (μM)	Relative SPT activity
		repeat 1	repeat 2	repeat 3	repeat 1	repeat 2	repeat 3	repeat 1	repeat 2	repeat 3	repeat 1	repeat 2	repeat 3	repeat 1	repeat 2	repeat 3
	0.003	1.04598	0.988506	0.965517	1.02902	0.98153	0.989446	1.0694	0.974763	0.955836	1.06415	0.950943	0.984906	1.07143	0.956044	0.972527
	0.01	1.10345	0.954023	0.908046	1.00528	1.02902	1.01319	1.0694	0.870662	0.899054	1.06415	0.89434	1.00755	1.1044	0.972527	0.923077
	0.03	1.06897	1.06897	0.988506	1.06069	0.941953	0.862797	0.974763	0.917981	0.880126	1.00755	0.90566	0.939623	1.1044	0.93956	0.972527
	0.1	1.03448	1.01149	0.862069	0.989446	1.00528	1.10818	0.880126	0.88959	0.776025	0.950943	0.90566	0.916981	1.02198	0.93956	0.989011
	0.3	0.965517	0.91954	1.02299	1.03694	0.918206	1.02902	0.9653	0.870662	0.9653	0.860377	0.837736	0.849057	1.00549	1.00549	0.972527
	1	0.793103	0.747126	0.781609	1.05277	0.918206	0.918206	0.936909	0.81388	0.832808	0.781132	0.713208	0.645283	0.89011	0.906593	0.89011
	3	0.574713	0.563218	0.528736	0.997361	0.918206	0.902375	0.9653	0.785489	0.842271	0.554717	0.520755	0.486792	0.873626	0.807692	0.791209
	10	0.482759	0.425287	0.413793	0.934037	0.98153	0.949868	0.9653	0.785489	0.823344	0.384906	0.362264	0.328302	0.708791	0.642857	0.576923
	30	0.45977	0.494253	0.505747	0.91029	0.83905	0.823219	1.04101	0.880126	1.05047	0.486792	0.475472	0.396226	0.576923	0.510989	0.412088

## Sheet: Fig.3e
Related to Fig.3e
		SPT-ORMDL3 (WT)			ORMDL3 (V16R)			ORMDL3 (I22R)			ORMDL3 (F63R)			SPTLC2 (I503R)
	C6-ceramide (μM)	Relative SPT activity
		repeat 1	repeat 2	repeat 3	repeat 1	repeat 2	repeat 3	repeat 1	repeat 2	repeat 3	repeat 1	repeat 2	repeat 3	repeat 1	repeat 2	repeat 3
	0.003	1.01538	1.01538	0.969231	1.02817	0.992958	0.978873	1.09003	0.954984	0.954984	1.05694	0.928826	1.01423	1.10294	0.981618	0.915441
	0.01	1.01538	0.923077	0.923077	1.02113	0.894366	0.859155	1.05145	0.954984	0.906752	1.03559	0.907473	0.907473	1.01471	0.970588	0.926471
	0.03	0.984615	0.923077	0.876923	0.950704	0.950704	0.929577	1.01286	0.96463	0.96463	0.918149	0.907473	0.907473	1.04779	0.981618	0.970588
	0.1	0.938462	0.907692	0.892308	1.02817	0.93662	0.93662	1.07074	0.974277	0.983923	0.939502	0.982206	0.907473	1.09191	0.970588	0.959559
	0.3	0.953846	0.861538	0.861538	1.06338	0.964789	0.943662	1.08039	0.954984	0.935691	0.896797	0.854093	0.875445	1.01471	0.948529	0.970588
	1	0.861538	0.753846	0.738462	0.978873	0.887324	0.950704	1.11897	0.96463	0.916399	0.875445	0.800712	0.811388	0.970588	0.992647	0.948529
	3	0.676923	0.584615	0.553846	0.971831	0.901408	0.873239	1.09968	0.983923	0.954984	0.779359	0.768683	0.83274	1.04779	0.9375	0.915441
	10	0.461538	0.4	0.415385	1.00704	0.852113	0.823944	1.11897	1.15756	1.14791	0.83274	0.747331	0.747331	1.00368	0.915441	0.893382
	30	0.476923	0.415385	0.415385	1.07746	1	0.852113	1.1865	0.877814	1.10932	0.907473	0.779359	0.864769	1.05882	0.992647	0.981618

## Sheet: Fig.4c
Related to Fig.4c
		SPT-ORMDL3 (WT)	ORMDL3 (ΔN2)	ORMDL3 (ΔN8)	ORMDL3 (ΔN17)	ORMDL3 (N2A)
		SPT activity (nmol/min/mg)
	repeat 1	142.654	308.44	269.885	304.585	312.296
	repeat 2	146.509	312.296	266.03	320.007	335.429
	repeat 3	150.365	320.007	281.452	300.729	335.429

## Sheet: Fig.4d
Related to Fig.4d
		SPT-ORMDL3 (WT)			ORMDL3 (ΔN2)			ORMDL3 (ΔN8)			ORMDL3 (ΔN17)			ORMDL3 (N2A)
	C6-ceramide (μM)	Relative SPT activity
		repeat 1	repeat 2	repeat 3	repeat 1	repeat 2	repeat 3	repeat 1	repeat 2	repeat 3	repeat 1	repeat 2	repeat 3	repeat 1	repeat 2	repeat 3
	0.003	1.03279	0.971311	0.995902	1.04789	0.96338	0.988732	1.00532	0.989362	1.00532	1.01667	1	0.983333	1.01241	0.990074	0.997519
	0.01	0.995902	0.995902	0.995902	1.08169	0.938028	0.980282	1.03723	1.00532	1.02926	1.10833	1.025	1.06667	1.01985	0.923077	0.952854
	0.03	1.0082	0.995902	0.995902	1.1493	0.980282	1.06479	1.06117	0.87766	0.87766	1.10833	1.06667	1.05833	1.04963	0.975186	1.06452
	0.1	0.946721	0.983607	0.971311	1.03099	1.00563	1.04789	1.07713	0.901596	0.909574	1.11667	1.00833	1.09167	1.04963	1.0273	1.06452
	0.3	0.959016	0.934426	0.995902	1.1662	0.887324	0.912676	1.04521	1.00532	1.02926	1.09167	1.05	1.06667	1.09429	1.01985	1.00496
	1	0.860656	0.872951	0.922131	1.11549	0.878873	0.988732	1.07713	1.02926	1.00532	1.125	1.13333	1.08333	1.04218	1.00496	0.98263
	3	0.75	0.688525	0.72541	1.09014	0.971831	1.01408	1.08511	1.05319	1.06117	1.18333	0.966667	1	1.08685	1.04963	1.04218
	10	0.516393	0.528689	0.565574	1.14085	0.929577	0.946479	1.06117	0.981383	0.949468	1.15833	0.95	0.991667	1.07196	0.960298	0.98263
	30	0.504098	0.504098	0.479508	1.14085	0.95493	1.08169	1.06915	0.925532	0.893617	1.09167	0.975	1.175	1.01985	0.930521	1.10174

[truncated: 13 more sheets: Fig.5c, Fig.6c, Fig.6d, Supplementary Fig. 2b, Supplementary Fig. 5d, Supplementary Fig. 5f, Supplementary Fig. 9b, Supplementary Fig. 9c, Supplementary Fig. 9d, Supplementary Fig. 9e, Supplementary Fig. 10b, Supplementary Fig. 10c, Supplementary Fig. 10d]
